# Supplementary material for: IgH 3’ regulatory region increases ectopic class switch recombination
Source: PLoS Genet. 2021 Feb 8;17(2):e1009288. doi: 10.1371/journal.pgen.1009288 (PMC7869978; doi:10.1371/journal.pgen.1009288)
Supplement: S1 Table — (XLSX) [file pgen.1009288.s004.xlsx]

## Sheet: Feuil1
Antibody	Clone	Dilution	Source
ELISA
anti-mouse Kappa	NA	1/1000	Southern Biotech
anti-mouse Kappa-AP	NA	1/1000	Southern Biotech
Flow cytometry
anti-B220-BV421	RA3-6B2	1/100	BD Biosciences
anti-B220-BV510	RA3-6B2	1/100	BD Biosciences
anti-mouse IgKappa-FITC	187-1	1/100	Beckman Coulter
anti-human IgKappa-BV421	187-1	1/100	BD Biosciences
anti-mouse Iglambda-FITC	JC5-1	1/100	Beckman Coulter
GL7-AF647	GL7	1/100	BD Biosciences
anti-IgG1-PE	A85-1	1/100	BD Pharmingen
anti-mouse CD117-BV421	2B8	1/100	BD Biosciences
anti-mouse CD25-APC	PC61	1/100	BD Biosciences
anti-mouse CD24-FITC	M1/69	1/100	BD Biosciences
anti-mouse CD43-FITC	S7	1/100	BD Pharmingen
anti-human IgM-PC7	II/41	1/100	Ebiosciences
anti-mouse CD19-APCH7	1D3	1/100	BD Pharmingen
anti-mouse CD138-APC	281-2	1/100	BD Biosciences
Cell sorting
anti-B220-BV421	RA3-6B2	1/250	BD Biosciences
anti-mouse IgKappa-FITC	187-1	1/100	Beckman Coulter
GL7-AF647	GL-7	1/100	BD Biosciences
