# Supplementary material for: IgH 3’ regulatory region increases ectopic class switch recombination
Source: PLoS Genet. 2021 Feb 8;17(2):e1009288. doi: 10.1371/journal.pgen.1009288 (PMC7869978; doi:10.1371/journal.pgen.1009288)
Supplement: S2 Table — B: Each individual experiment of κ-CSR efficiency as evaluated by counting mCκ+ in in vitro stimulated (LPS) B-cells (gated on B220+). (XLSX) [file pgen.1009288.s005.xlsx]

## Sheet: Feuil1
A
	Spleen						Peyers patches (gates on B220+)			Peyers patches (gates on B220+/GL7+)
Experiment	KIKS NI	KIKS SRBC	c3'RR-KIKS NI	c3'RR-KIKS SRBC	c3'RR-KIKS / Aicda -/- NI	c3'RR-KIKS / Aicda -/- SRBC	KIKS	c3'RR-KIKS	c3'RR-KIKS X AID KO	KIKS	c3'RR-KIKS	c3'RR-KIKS / Aicda -/-
0							0.3	0.8		1.1	3.2
							0.2	1		0.3	2
							0.3	0.5		1.2	3.6
1	1.2	0.4	0.6	0.6			3	1.5		2.4	5.7
	0.6	0.5	0.4	0.6			0.7	1.5		1	10.1
				0.7			0.6	5.1		4.3	5.1
							1.8	2.3		1	0.9
								1.2			1.8
2	0		0.7				0.1	0.8		0.5	2.1
	0.1		0.6				0.1	0.6		1	3
	0.2		0.6				0.1	1.1		0.4	6.5
			0.8					1.3			5.4
3	0	0.9	1.2	0.8			0.2	0.1		0.7	0.9
	0.3	0.3		0.5			0.1	0.2		1	1.3
							0.1	0.4		0.7	1.5
							0.3	0.3		1.7	0.5
4	0.2
	0.1
	0.2
	0.3
	0.1
	0.4
5							0.2	0.1		1.8	1.8
							0.3			1.4
							0.3
6		1.2		1.7		0	0.3	0.3	0	2.2	2.8	0
		1.8		0.3			0.1	0.3	0	3.5	6.3	0
		1		3.1			0.3	0.8			2.7
7					0	0	0.3	0.2	0	0.4	2.4	0
					0	0	0.5	0.1	0	3.8	4.4	0
					0	0	0.8	0.3	0		0.9	0
						0.1	0.9	0.1	0		2.2	0
								0.3	0			0.2
									0			0
									0			0
									0			0.2
B
	LPS in vitro stimulated B cells					LPS/IL4 in vitro stimulated B cells
Experiment	KIKS	c3'RR-KIKS	c3'RR-KIKS X AID KO		Experiment	KIKS	c3'RR-KIKS	c3'RR-KIKS X AID KO
0	0.5	1.5			0	0.4	0.5
	0.6	1.1				0.4	0.6
	0.7	0.9				0.3	0.7
1	0.1	0.2					0.6
	0.1	0.3					0.7
	0.2	0.4			1	0.2	0.3	0
		0.3				0.2	0.4	0
2	0.1	0.2				0.2	0.4
	0.1	0.3					0.4
	0.2	0.4			2	0.5	0.7	0
3	0.2	0.2				0.5	0.8	0
	0.1	0.2				0.7	0.6
	0.1	0.2
4	0.1	0.2
	0.1	0.2
	0.1	0.2
		0.2
		0.1
7			0
			0
8			0
			0
