# Supplementary material for: IgH 3’ regulatory region increases ectopic class switch recombination
Source: PLoS Genet. 2021 Feb 8;17(2):e1009288. doi: 10.1371/journal.pgen.1009288 (PMC7869978; doi:10.1371/journal.pgen.1009288)
Supplement: S3 Table — (XLSX) [file pgen.1009288.s006.xlsx]

## Sheet: Feuil1
	GAPDH	k-Sµ	k-Sg3
KIKS 1	16.31	18.12	19.84
KIKS 2	18.36	20.04	21.97
c3'RR-KIKS 1	17.53	18.37	20.51
c3'RR-KIKS 2	17.15	17.94	20.21
KIKS 3	19.6	19.23	22.87
KIKS 4	19.55	19.95	22.85
KIKS 5	20.01	19.72	22.75
c3'RR-KIKS 3	19.62	18.16	21.21
c3'RR-KIKS 4	20.01	18.09	22.01
c3'RR-KIKS 5	19.65	17.78	22.06
KIKS 6	22.55	21.72	23.98
KIKS 7	21.81	21.28	22.81
KIKS 8	21.68	21.25	22.99
c3'RR-KIKS 6	21.68	20.36	22.43
c3'RR-KIKS 7	20.73	18.95	21.58
c3'RR-KIKS 8	20.53	18.79	21.63
c3'RR-KIKS 9	21.33	20.27	22.32
