# Supplementary material for: IgH 3’ regulatory region increases ectopic class switch recombination
Source: PLoS Genet. 2021 Feb 8;17(2):e1009288. doi: 10.1371/journal.pgen.1009288 (PMC7869978; doi:10.1371/journal.pgen.1009288)
Supplement: S4 Table — (XLSX) [file pgen.1009288.s007.xlsx]

## Sheet: Feuil1
	Jk5 intron/k-Sµ - rearrangement Jk1
	KIKS mice			c3'RR-KIKS mice
	number of mutations	total number of pb analyzed	Frequency (mutation/Kb)	number of mutation	total number of pb analyzed	Frequency (mutation/Kb)
#1	56520	26959297	2.1	114674	27768490	4.13
#2	33036	9723446	3.4	28435	8073705	3.52
#3	9439	3202410	2.95	114333	20618350	5.55
#4	105277	26659344	3.95
Total	204272	66544497	3.1	257442	56460545	4.56
	Jk5 intron/k-Sµ - rearrangement Jk5
	KIKS mice			c3'RR-KIKS mice
	number of mutations	total number of bp analyzed	Frequency (mutation/Kb)	number of mutations	total number of bp analyzed	Frequency (mutation/Kb)
#1	82402	10354829	7.95	65000	5172242	12.57
#2	152461	14231112	10.71	493495	41197055	11.98
#3				56339	4456579	12.64
Total	234863	24585941	9.55	558495	46369297	12.1
	k-Sg3
	KIKS mice			c3'RR-KIKS mice
	number of mutations	total number of bp analyzed	Frequency (mutation/Kb)	number of mutations	total number of bp analyzed	Frequency (mutation/Kb)
#1	139069	59765466	2.32	41821	31492332	1.32
#2	146014	68709178	2.12	35845	36149151	1.00
#3	90099	43252890	2.1	11686	10289069	1.14
Total	375182	171727534	2.18	89352	77930552	1.15
