# Supplementary material for: IgH 3’ regulatory region increases ectopic class switch recombination
Source: PLoS Genet. 2021 Feb 8;17(2):e1009288. doi: 10.1371/journal.pgen.1009288 (PMC7869978; doi:10.1371/journal.pgen.1009288)
Supplement: S5 Table — (XLSX) [file pgen.1009288.s008.xlsx]

## Sheet: Feuil1
	KIKS mice			c3'RR-KIKS mice
	number of mutations	total number of bp analyzed	Frequency (mutation/Kb)	number of mutations	total number of bp analyzed	Frequency (mutation/Kb)
IgH-Sµ	714	150034	4.8	538	114942	4.7
k-Sµ	570	51441	11.1	425	461243	9.2
